# Supplementary material for: Renewable Hydrocarbon Production from Waste Cottonseed Oil Pyrolysis and Catalytic Upgrading of Vapors with Mo-Co and Mo-Ni Catalysts Supported on γ-Al2O3
Source: Nanomaterials (Basel). 2021 Jun 24;11(7):1659. doi: 10.3390/nano11071659 (PMC8306218; doi:10.3390/nano11071659)
Supplement: Supplementary file 1 [file nanomaterials-11-01659-s001.zip]

Archive with 1 entries (1 files):
- nanomaterials-1238776-supplementary.pdf
